# Supplementary material for: Perioperative use of ketamine infusion versus dexmedetomidine infusion for analgesia in obese patients undergoing bariatric surgery: a double-blinded three-armed randomized controlled trial
Source: BMC Anesthesiol. 2023 Apr 1;23:108. doi: 10.1186/s12871-023-02059-3 (PMC10067154; doi:10.1186/s12871-023-02059-3)
Supplement: Supplementary file 1 — Supplementary Material 1 [file 12871_2023_2059_MOESM1_ESM.xlsx]

## Sheet: Ketamine Group
No	Age	Sex	BMI	DM	HTN	Other Comorbids	Surgery Duration	MAP 0	MAP 10	Map 20	MAP 30	MAP 40	Map 50	Map 60	Map 70	MAP 80	Map 90	Map 100	Map 110	MAP 120	HR 0	HR 10	HR 20	HR 30	HR 40	HR 50	HR 60	HR 70	HR 80	HR 90	HR 100	HR 110	HR 120	Time to Extubation	Total Intraoperative Fentanyl	MOASS 0	MOASS 10	MOASS 30	MOASS 60	NRM 0	NRM 30	NRM 60	NRM 2	NRM 6	NRM 12	NRM 24	Total Morphine Dose	PONV 0	PONV 6
1	40	F	39	0	0		100	90	90	80	90	80	80	80	80	90	85	80			85	80	90	85	90	85	80	90	85	80	85			3	150	4	5	5	5	2	3	1	5	3	2	3	4	4	5
2	45	M	40	1	0		90	100	90	90	80	80	80	85	80	80	80				75	80	80	75	75	70	75	80	80	80				4	150	3	4	3	5	0	0	1	1	2	3	2	0	3	5
3	42	M	43	1	1	Hypothyrodism	80	100	90	95	90	90	95	85	90	95					90	95	100	90	85	80	85	85	90					4.5	200	2	3	4	5	0	1	3	3	7	3	3	4	2	5
4	43	F	42	1	0		90	80	85	80	75	75	80	85	80	80	75				75	75	80	85	80	80	75	75	80	85				5	150	3	4	5	5	0	1	1	2	4	2	3	4	3	3
5	35	F	41	0	0		90	85	80	90	85	90	85	80	85	85	80				80	85	80	75	80	75	80	85	80	75				3	150	3	4	5	5	0	1	1	2	3	3	3	0	2	3
6	36	F	40	0	0		70	80	85	80	75	80	85	80	85						80	85	85	80	75	75	70	75						3	100	3	4	5	5	0	1	1	1	2	3	2	0	4	2
7	38	M	44	1	1	Hypothyrodism	60	90	85	85	85	90	80	80							85	80	75	80	80	85	80							3.5	100	4	4	5	5	2	3	4	3	6	3	4	12	3	5
8	33	M	45	1	0		90	95	90	85	80	80	85	80	85	80	85				80	85	80	80	85	85	80	80	85	80				3.5	150	4	5	5	5	0	1	2	2	3	2	3	0	1	2
9	39	M	41	0	1		100	120	120	110	100	95	100	90	95	90	85	85			90	85	85	80	85	80	80	80	75	80	80			4	200	4	4	4	5	0	0	1	1	2	1	2	0	2	1
10	32	F	42	0	0		80	100	90	90	95	90	85	80	85	80					85	80	75	70	70	70	70	75	75					3	150	3	4	5	5	0	1	1	2	4	0	1	4	3	2
11	33	M	42	1	0	Hypothyrodism	90	80	85	80	80	75	80	80	80	80	85				90	85	80	80	80	75	80	80	80	80				2.5	150	4	4	5	5	0	0	1	1	4	0	1	4	1	1
12	31	F	41	1	0		100	85	85	90	85	85	80	85	80	80	85	90			90	85	85	85	85	85	90	85	85	80	85			3	150	6	4	5	5	1	1	2	7	3	3	3	4	1	2
13	34	F	39	0	1		80	95	90	90	85	85	80	80	80	80					90	85	85	85	90	85	80	85	80					2	150	4	4	5	5	0	1	2	2	3	3	2	0	0	0
14	37	M	38	0	0		70	90	85	85	85	80	75	80	85						80	80	80	80	75	75	75	70						3	100	6	4	5	5	0	1	1	1	1	2	3	0	1	1
15	39	F	42	0	1	Hypothyrodism	120	110	110	105	100	100	95	95	90	100	105	110	100	90	80	80	85	80	75	75	80	80	75	85	80	80	75	5.5	250	4	5	5	5	1	1	1	2	1	3	1	0	1	1
16	36	F	40	0	0		100	100	100	95	90	90	95	90	90	95	90	90			85	80	85	85	80	85	80	75	75	75	70			5	200	3	4	5	5	0	2	3	4	1	1	4	8	3	5
17	34	M	42	1	0		90	85	90	95	90	85	80	80	85	85	85				70	75	80	75	75	75	70	70	75	80				3	150	4	4	5	5	1	1	1	2	3	2	2	0	1	1
18	38	F	45	0	1		80	90	90	90	95	100	100	95	95	90					85	85	90	85	90	90	85	85	85					4	150	4	5	5	5	0	1	2	2	2	1	1	0	0	1
19	32	F	40	1	0		70	80	85	80	80	80	75	80	80						80	80	80	75	80	80	80	80						3	100	6	4	5	5	2	3	6	3	3	2	1	4	1	1
20	45	M	41	1	1		60	95	90	90	90	90	90	90							110	100	100	100	95	90	90							4	100	4	5	5	5	1	2	3	2	3	2	1	0	0	0
21	43	M	42	0	0	Hypothyrodism	70	85	85	80	80	85	80	80	80						90	90	85	85	80	80	80	85						3.5	150	4	5	5	5	1	1	2	1	1	1	2	0	1	1
22	42	M	44	0	0		80	90	90	80	80	90	95	100	90	90					85	75	85	80	80	90	85	80	80					4	150	4	5	5	5	0	1	1	4	1	1	1	4	1	1
23	40	F	41	0	0		90	80	80	85	85	90	95	90	85	85	80				100	90	90	80	90	95	100	90	90	90				4.5	250	2	3	4	5	0	1	1	2	3	3	3	0	2	1
24	31	M	38	0	0		100	85	90	80	80	80	75	70	80	80	85	80			90	90	95	90	85	80	85	80	75	70	75			3.5	150	4	5	6	5	0	1	3	3	3	2	1	0	0	1
25	38	F	37	0	1		110	90	85	80	85	80	80	85	80	80	80	85	80		75	80	80	80	75	80	80	75	80	85	80	80		3.5	200	4	4	5	5	0	1	1	2	3	2	2	0	2	2
26	37	M	45	1	0		80	90	90	85	85	80	85	85	80	80					90	85	85	85	80	80	85	80	80					3	150	4	5	5	5	0	2	2	1	2	2	2	0	5	4
27	36	F	39	0	0		90	85	85	80	80	85	80	85	80	80	85				75	80	80	80	85	80	80	75	75	75				3.5	150	3	4	5	5	1	1	2	2	1	2	1	0	1	2
28	37	M	40	0	1		120	100	100	110	105	110	110	100	100	90	95	100	110	100	100	95	95	90	95	95	100	100	100	105	110	100	100	6	250	4	5	5	5	0	0	1	1	1	2	1	0	1	4
29	33	F	41	1	0		90	100	95	95	95	90	90	90	85	90	95				85	85	85	80	80	80	85	80	85	80				3	150	4	4	5	5	1	1	2	5	3	3	1	4	1	2
30	30	M	42	1	1		80	110	110	120	100	95	100	100	95	90					95	95	90	90	85	80	80	90	95					5	200	3	4	5	5	0	1	1	2	1	2	1	0	3	5
		F= Female		0 =No	0 =No
		M= Male		1= yes	1= yes
Abberviations
BMI	Body Mass Index
DM	Diabete Melitus
HTN	Hypertension
MAP	Mean Arterial Pressure
HR	Heart Rate
MOASS	Modified Observer’s Agitation/Sedation Scale
NRS	Numerical Rating Score
PONV	Post operative nausea and vomiting
[truncated: 2 more columns]

## Sheet: Dex Group
No	Age	Sex	BMI	DM	HTN	Other Comorbids	Surgery Duration	MAP 0	MAP 10	Map 20	MAP 30	MAP 40	Map 50	Map 60	Map 70	MAP 80	Map 90	Map 100	Map 110	MAP 120	HR 0	HR 10	HR 20	HR 30	HR 40	HR 50	HR 60	HR 70	HR 80	HR 90	HR 100	HR 110	HR 120	Time to extubation	Total Intraoperative Fentanyl	MOASS 0	MOASS 10	MOASS 30	MOASS 60	NRM 0	NRM 30	NRM 60	NRM 2	NRM 6	NRM 12	NRM 24	Total Morphine Dose	PONV 0	PONV 6
1	33	M	38	0	0		100	100	90	80	70	70	75	75	70	75	75	80			95	90	80	75	75	70	70	75	70	70	75			3	100	4	5	5	5	1	3	6	3	3	7	2	8	3	3
2	35	F	39	1	0		80	100	100	90	80	85	75	75	75	80					90	80	75	70	70	70	70	75	75					3	150	5	5	5	5	1	3	3	5	3	8	3	8	1	2
3	30	F	43	0	0		90	90	80	80	75	90	75	75	80	85	80				100	90	80	70	70	65	70	65	70	70				2	100	6	5	6	5	3	4	2	2	3	6	2	8	1	4
4	31	M	44	1	0	hypothyrodism	80	95	90	90	80	80	75	70	70	70					110	100	90	80	85	80	75	75	75					3	150	4	5	5	5	0	1	2	5	2	2	1	4	2	1
5	37	M	46	0	0		70	85	85	80	80	75	75	75	70						80	70	60	60	65	60	65	65						2.5	100	4	4	4	5	1	1	1	1	2	2	3	0	0	0
6	38	F	50	1	0		80	90	85	90	80	85	80	85	80	75					90	90	95	90	85	85	80	80	85					3.5	150	4	4	5	5	1	2	3	4	2	2	3	4	1	1
7	39	M	52	1	1	hypothyrodism	70	120	110	100	90	90	85	90	85						100	100	90	80	80	75	75	70						3	150	4	5	5	5	3	5	2	2	1	3	5	8	1	1
8	25	F	45	0	0		80	80	80	75	70	65	75	70	70	70					90	80	80	80	75	75	70	65	70					2	100	6	5	5	5	2	3	4	3	5	2	7	12	2	5
9	26	F	43	1	0		70	95	90	85	85	80	85	80	75						110	100	95	90	80	75	70	80						4	150	5	5	5	5	0	1	2	2	3	2	2	0	1	3
10	27	M	52	0	0		120	100	100	90	80	80	75	80	70	80	70	80	75	75	80	70	70	70	70	75	70	65	70	75	70	75	75	3	200	3	4	4	5	0	0	1	1	2	2	1	0	0	3
11	28	M	40	0	0		80	95	90	85	80	75	75	80	80	80					80	80	75	70	70	70	75	70	70					3	100	4	5	5	5	0	1	1	2	3	2	2	0	1	1
12	29	M	36	1	0		60	90	100	90	80	80	80	80							80	90	80	85	80	75	75							2.5	100	6	5	5	5	0	1	2	3	6	2	3	4	1	2
13	22	F	38	1	1	hypothyrodism	70	120	110	100	90	90	80	80	80						90	85	80	75	70	65	60	60						2.5	150	4	5	5	5	0	1	1	1	2	2	1	0	1	1
14	23	M	39	0	0		80	90	90	80	80	80	75	75	75	75					80	85	80	75	75	70	70	70	70					2.5	150	4	5	5	5	1	2	2	3	8	3	3	4	3	2
15	28	M	40	0	1		100	110	100	90	90	90	85	80	80	80	80	80			90	85	80	80	75	75	70	70	70	70	70			3	150	4	5	5	5	2	2	2	5	3	6	3	8	4	5
16	29	F	42	0	0		110	105	100	95	90	85	80	75	80	85	70	70	70		80	80	75	75	70	70	70	70	70	75	75	70		3.5	150	4	5	5	5	1	2	2	2	4	3	2	4	1	1
17	45	F	44	0	0		90	100	90	90	90	80	70	75	75	70	70				85	80	75	75	70	70	65	65	60	60				2.5	100	6	5	5	5	2	5	4	3	3	2	4	12	3	5
18	44	F	43	1	1		80	100	100	90	90	80	80	80	75	75					90	80	80	75	75	75	70	70	70					3	100	5	5	5	5	2	2	3	2	5	4	5	8	2	2
19	43	M	44	0	0	hypothyrodism	70	90	90	85	85	80	80	75	70						80	80	80	75	75	70	65	65						3.5	150	4	5	5	5	2	3	2	7	3	5	3	8	1	3
20	42	F	42	0	0		70	95	90	85	85	80	80	75	75						80	85	80	75	75	75	70	70						3	100	5	5	5	5	2	2	3	7	3	3	4	8	1	1
21	31	F	49	1	1		80	120	110	110	100	120	110	100	90	85					90	90	95	90	85	85	80	80	75					4	200	3	4	5	5	2	1	2	4	3	2	1	4	0	1
22	41	M	48	0	0		90	120	120	110	100	100	120	110	110	100	100				100	95	95	90	90	90	85	85	85	80				4.5	250	2	3	4	5	2	2	1	2	3	3	2	0	1	0
23	40	M	47	1	1		100	125	110	110	100	100	90	90	85	85	85	80			95	90	90	90	85	85	80	80	80	80	75			3	150	4	4	5	5	1	1	1	2	1	1	2	0	1	2
24	39	F	42	0	0		60	85	80	80	75	75	75	70							80	80	80	75	75	70	70							3	100	5	5	5	5	1	2	6	3	7	5	8	12	2	5
25	38	M	41	0	0		70	90	85	80	80	85	90	90	85						70	70	70	75	80	75	75	80						2.5	100	4	5	5	5	1	2	3	4	3	2	3	4	1	1
26	36	F	44	1	1		60	90	85	85	80	80	75	75							80	80	70	70	75	70	65							3	100	5	5	5	5	1	3	4	3	3	2	5	8	0	5
27	35	F	45	0	0		80	95	90	85	85	80	80	85	80	80					85	80	80	80	75	75	75	75	70					3.5	150	4	4	5	5	1	2	3	2	1	3	1	0	0	0
28	37	M	36	1	0		60	80	80	80	75	80	70	70							80	70	75	75	75	70	70							3	100	6	5	5	5	1	1	2	4	2	3	2	4	2	1
29	36	F	37	0	0		90	80	85	85	90	85	80	80	75	75	70				90	85	80	80	75	75	70	70	65	65				3	150	4	5	5	5	1	1	1	2	1	2	1	0	0	1
30	42	M	38	1	0		80	85	75	80	85	85	90	95	90	80					85	80	70	75	75	80	85	70	70					3.5	150	3	5	5	5	1	2	3	2	2	1	2	0	2	1
		F= Female		0 =No	0 =No
		M= Male		1= yes	1= yes
Abberviations
BMI	Body Mass Index
DM	Diabete Melitus
HTN	Hypertension
MAP	Mean Arterial Pressure
HR	Heart Rate
MOASS	Modified Observer’s Agitation/Sedation Scale
NRS	Numerical Rating Score
PONV	Post operative nausea and vomiting
[truncated: 2 more columns]

## Sheet: Control Group 
No	Age	Sex	BMI	DM	HTN	Other Comorbids	Surgery Duration	MAP 0	MAP 10	Map 20	MAP 30	MAP 40	Map 50	Map 60	Map 70	MAP 80	Map 90	Map 100	Map 110	MAP 120	HR 0	HR 10	HR 20	HR 30	HR 40	HR 50	HR 60	HR 70	HR 80	HR 90	HR 100	HR 110	HR 120	Time to extubation	Total Intraoperative Fentanyl	MOASS 0	MOASS 10	MOASS 30	MOASS 60	NRM 0	NRM 30	NRM 60	NRM 2	NRM 6	NRM 12	NRM 24	Total Morphine Dose	PONV 0	PONV 6
1	45	F	37	1	1		80	100	90	80	90	85	75	70	60	80					70	75	70	60	70	65	75	70	80					3	100	6	4	5	5	5	3	3	4	5	3	2	12	0	3
2	43	M	43	1	1	Hypothyrodism	85	95	90	70	70	80	75	80	70	80	90				75	80	90	90	85	80	75	80	90	80				2.5	100	6	4	5	5	6	3	3	5	3	4	3	12	1	5
3	36	M	39	0	0		60	75	70	75	60	70	65	70							85	80	75	75	70	70	80							3.5	150	3	4	5	5	3	4	3	3	2	6	3	8	2	2
4	37	F	49	1	0		70	70	70	70	80	75	75	70	70						80	75	80	75	85	80	70	70						2.5	150	3	4	5	5	3	3	2	6	3	4	2	8	0	2
5	27	F	44	0	0		90	75	75	70	65	80	75	70	85	80	70				80	95	80	80	70	60	75	80	85	75				3	150	4	5	5	5	2	2	4	3	2	4	2	8	1	5
6	28	F	42	0	0		100	80	80	75	70	75	80	75	70	65	70	75			90	80	80	70	65	70	75	70	55	65	65			2	150	4	5	5	5	2	3	2	3	3	3	4	4	1	2
7	21	M	45	1	1		95	100	100	95	90	80	75	80	85	90	80	90			95	100	105	90	90	80	80	85	75	70	75			5	200	2	3	4	5	2	3	3	5	3	4	5	12	1	5
8	23	F	46	1	0	Hypothyrodism	110	85	80	75	70	70	75	70	65	70	75	70	70		80	85	75	70	70	70	75	75	80	75	70	65		4	150	3	4	5	5	2	3	4	3	2	3	4	8	2	2
9	29	M	41	0	1		75	90	80	70	70	65	65	70	70	75					85	95	90	85	80	70	70	75	70					4.5	200	3	4	5	5	0	1	2	4	3	2	1	4	1	1
10	33	F	47	1	0		120	80	75	75	70	75	80	70	70	75	70	65	70	70	85	80	80	75	75	70	85	75	75	85	80	75	65	5	250	2	3	4	5	1	3	4	2	2	7	2	8	2	3
11	37	M	44	0	1		90	100	100	90	120	110	90	80	90	80	90				90	85	80	80	75	80	80	75	80	90				4	250	3	3	4	5	1	2	2	1	4	2	2	4	1	1
12	39	F	41	1	1		80	110	95	90	85	80	90	100	90	110					100	100	90	90	90	85	85	85	90					4	250	2	3	4	5	0	0	2	5	2	3	2	4	1	1
13	23	F	43	0	0		90	80	85	80	75	70	70	75	80	75	80				80	85	80	75	70	80	75	80	80	75				3.5	150	3	4	5	5	2	2	7	3	7	2	2	8	1	1
14	26	F	37	0	0		80	75	70	70	65	70	65	70	75	70					75	80	75	70	75	70	70	75	70					3.5	100	5	5	5	5	1	2	2	7	2	7	2	8	1	1
15	27	M	39	1	1		100	80	75	70	75	70	80	75	70	70	75	70			80	75	80	70	75	70	75	70	75	70	75			4	250	3	3	4	5	2	3	7	3	2	8	3	8	1	1
16	22	F	40	1	0		110	75	70	75	80	75	85	80	75	85					75	75	70	65	70	75	80	70	75	80	75	70		3	200	3	4	5	5	2	5	2	2	7	2	7	12	1	5
17	27	M	44	0	1		90	105	100	95	110	95	95	90	80	85	90				80	85	80	80	80	85	80	90	85	80				3	200	3	4	5	5	2	6	2	3	6	2	2	8	1	5
18	29	M	47	1	1		70	100	100	95	100	95	90	90	85						100	110	100	95	100	105	95	90						5	300	2	3	3	5	0	2	2	3	2	3	3	0	1	0
19	30	F	41	1	0		80	85	80	85	80	90	85	80	80	85					90	85	80	80	90	90	85	80	80					4.5	200	3	4	5	5	2	1	2	5	2	2	2	4	1	1
20	32	M	37	0	1		90	90	90	85	90	85	80	85	90	80	80				95	80	85	80	75	80	85	80	80	75				4	200	4	5	5	5	2	3	6	2	6	3	3	8	3	2
21	42	F	38	1	0		60	75	70	70	75	70	65	75							75	75	70	75	70	75	80							2.5	100	6	5	6	5	6	2	2	2	5	2	2	8	1	0
22	24	M	49	1	1		120	90	95	90	95	85	80	90	95	100	90	85	80	80	75	80	80	85	80	90	85	80	75	80	80	85	80	3	200	5	5	5	5	1	1	1	3	6	2	2	4	1	1
23	25	F	47	0	0		90	85	80	80	85	80	75	70	75	70	75				80	75	70	75	85	80	85	80	75	75				2.5	150	4	5	5	5	1	1	2	1	2	3	1	0	1	0
24	47	M	43	0	0		100	80	75	70	75	70	65	70	70	75	75	70			90	85	80	75	80	70	75	70	75	80	75			3	200	3	4	5	5	3	2	1	1	6	1	1	4	4	3
25	33	F	42	1	0		100	75	70	75	75	70	75	70	65	75	70	65			95	90	85	80	80	85	80	90	85	90	80			4	200	4	4	5	5	2	4	2	2	6	2	2	8	3	5
26	35	M	48	0	0		80	80	70	75	80	75	70	75	70	80					90	85	80	75	80	85	80	75	80					3.5	200	4	5	5	5	3	2	4	2	1	2	6	8	3	2
27	37	M	45	1	1		90	90	100	110	120	110	100	90	110	120	100				90	90	85	85	90	85	80	80	90	95				5	300	2	3	4	5	1	1	1	2	2	1	1	0	2	2
28	34	F	41	0	1		70	90	95	90	85	90	85	80	90						80	85	80	75	80	85	90	90						2	150	6	5	5	5	1	1	6	2	2	6	3	8	2	3
29	32	F	40	1	1		60	85	85	80	85	80	75	80							85	75	70	75	75	80	85							3	150	4	5	5	5	2	3	1	4	2	1	2	4	3	2
30	29	M	42	1	0		110	75	75	70	75	70	75	70	85	80	85	80	85		80	70	75	80	85	90	95	90	95	90	85	90		4.5	250	2	4	5	5	1	1	1	5	1	2	3	4	3	1
		F= Female		0 =No	0 =No
		M= Male		1= yes	1= yes
Abberviations
BMI	Body Mass Index
DM	Diabete Melitus
HTN	Hypertension
MAP	Mean Arterial Pressure
HR	Heart Rate
MOASS	Modified Observer’s Agitation/Sedation Scale
NRS	Numerical Rating Score
PONV	Post operative nausea and vomiting
[truncated: 2 more columns]
